# Supplementary material for: Assessment of Cosmetic and Dermatological Properties and Safety of Use of Model Skin Tonics with Kombucha-Fermented Red Berry Extracts
Source: Int J Mol Sci. 2022 Nov 24;23(23):14675. doi: 10.3390/ijms232314675 (PMC9741178; doi:10.3390/ijms232314675)
Supplement: Supplementary file 1 [file ijms-23-14675-s001.zip]

Archive with 1 entries (1 files):
- ijms-2019489-supplementary.pdf
